# Supplementary material for: Recovery of Routine Immunisation: Mapping External Financing Opportunities for Reaching Zero-Dose Children
Source: Vaccines (Basel). 2023 Jun 26;11(7):1159. doi: 10.3390/vaccines11071159 (PMC10383242; doi:10.3390/vaccines11071159)
Supplement: Supplementary file 1 [file vaccines-11-01159-s001.zip]

Archive with 1 entries (1 files):
- vaccines-2284470-supplementary.xlsx
