# Supplementary material for: Recovery of Routine Immunisation: Mapping External Financing Opportunities for Reaching Zero-Dose Children
Source: Vaccines (Basel). 2023 Jun 26;11(7):1159. doi: 10.3390/vaccines11071159 (PMC10383242; doi:10.3390/vaccines11071159)
Supplement: Supplementary file 1 [file vaccines-11-01159-s001.zip › vaccines-2284470-supplementary.xlsx]

## Sheet: Information
									Zero-Dose Financial Mapping
		Navigation
		This financial mapping consolidates information on country funding for immunization, health systems strengthening and primary health care across a number of donors, development partners and funding agents. Objectives: 1) To strengthen transparency of external funding supporting immunization activities in countries with high numbers of zero-dose children. 2) To ensure that national governments are…
		Data Collection: Data has been collected from publicly available sources and through additional engagement with partner organizations. Information on sources of information and funding is provided below:
		Funding Source													Information																	Link to additional information
		Gavi Health System Strengthening (HSS)													Country allocations in Gavi 5.0 (2021-2025) include Health Systems Strengthening (HSS), Equity Accelerator Funding (EAF), Cold Chain Equipment Optimisation Platform (CCEOP) support, and Targeted Country Assistance (TCA). Gavi uses the Board-approved allocation formula to calculate 5-year ceilings for every country’s allocation. This allocation formula accounts for four equally weighted parameters…																	Click here
		Gavi Zero-Dose Immunization Programme (ZIP)													Implemented through the International Rescue Committee (IRC) and World Vision (WV), the ZIP initiative is aimed at reaching zero-dose children living in displaced communities and fragile and conflict settings across 11 countries in the Horn of Africa and Sahel regions respectively.																	Click here
		Gavi COVID-19 Delivery Support (CDS)													Gavi CDS provides funding s in support of COVID-19 vaccine delivery activities for 92 eligible countries. There have been three windows of support: 1. Early Access Window 2. Needs-based Window 3. CDS3 The CDS3 includes funding to support the integration of COVID-19 vaccine delivery into routine health system service delivery.
		UNICEF - CanGIVE													CanGIVE is comprised of two grants signed between the Government of Canada and UNICEF through ACT-A Humanitarian Action for Children (HAC) that seek to support increasing COVID-19 vaccination among priority and vulnerable groups, and COVID-19 vaccine integration and recovery, including recovery of routine immunization services. One of the grants is earmarked funds for 11 countries, four of which …																	Click here
															:
		Global Polio Eradication Initiative (GPEI)													The Global Polio Eradication Initiative (GPEI) supports provides support to Polio endemic countries, and countries at-risk of Polio outbreaks. GPEI funding supports country activities related to: 1. Integration 2. Suveillance 3. Routine Immunization 4. Supplementary Immunization 5. Targetted Mop-up Campaigns																	Click here
		World Bank (WB)													The World Bank provides low-interest loans, zero to low-interest credits, and grants to developing countries. Some of the projects are cofinanced with governments, other multilateral institutions, commercial banks, export credit agencies, and private sector investors. The financial mapping provides information on projects supporting COVID-19 vaccine procurement and delivery, and projects intended…																	Click here
		Global Fund (GF)													While the primary goal remains strengthening the health system to implement HIV, TB and malaria programs, the Global Fund's Strategy also recognizes the importance of primary health care (PHC) to deliver integrated, people-centered services. Health systems built on the foundation of PHC are essential to achieve UHC, and PHC plays a key role in the theory of change for better health outcomes, incl…																	Click here

## Sheet: Country Profiles
		Data as of:			15th January 2023
									Zero-Dose - Financial Mapping Country Profiles
		Please select a country ↓
		Country								ISO Code							UNICEF Region												WHO Region
		Myanmar								MMR							EAPRO												SEAR
		WB Income Classification								Gavi Co-financing Group (2023)							GFF Eligibility												Global Fund Eligible
		LMIC								Preparatory transition							Yes*												Yes
		Gates Foundation Priority Country								GNI Per Capita1 (USD)			2021				GGHE-D Per Capita2 (USD)							2020					External Health Expenditure Per Capita3 (USD)						2020
		No											1170											13											4
		*Eligible and has recieved support through the mechanism. +Active direct Resilient and Sustainable Systems for Health (RSSH) grant. 1. GNI per capita, Atlas method (Current US$), World Bank Development Indicators. 2. Domestic General Government Health Expenditure (GGHE-D) per Capita in US$, WHO Global Health Observatory 3. External health expenditure (EXT) per capita in US$, WHO Global Health Obs…
		Gavi
		Gavi Zero-Dose Immunization Programme (ZIP)								Implementation Country							CDS3 Eligible												Approved Allocation (USD)
																													0
										No							Yes												Disbursed to-date (USD)
																													0
		HSS Core Approval Cap1 2021-2025								Allocation (USD)							Approved to-date (USD)												Disbursed to-date (USD)
										17935978							0												0
										Equity Accelerator Fund (EAF) Ceiling2 2021-2025							CCE Ceiling2: Gavi JI For next FPP in 5.0												PEF TCA Ceiling2 2021-2025
		Allocation (USD)								5529571							2261620												5860059
		Approved to-date (USD)								0							0												2.61309e+06
		Disbursed to-date (USD)								0							0												1639120
		1An approval cap is the maximum amount a country can access in approvals for disbursement during Gavi 5.0 (2021-2025) 2 A ceiling is the maximum amount can access for approvals during their next 5-year HSS grant cycle, if FPP is to begin in Gavi 5.0 (2021-2025)
		UNICEF
		CanGIVE								Strategic Priorities							Allocation Amount (USD)												Disbursed to-date (USD)
										1. Increasing COVID-19 vaccine coverage among priority and vulnerable groups. 2. COVID-19 integration and recovery.
																	0												0
		Global Polio Eradication Program (GPEI)
		GPEI Funding Recipient								No							2022 Allocation Amount (USD)												0
		World Bank
		Total Number of Active Health Sector Projects								Total Commitments Across Projects (USD)							Total Number of Active COVID-19 Health Projects												Total Commitments Across Active COVID-19 Health Sector Projects (USD)
		2								200000000							0												0
								Programmatic Scope				Project ID					Total IDA, IBRD and grant Commitment (USD)									Board Approval Date						Project End Date
		WB Parent Project						PHC Strengthening				P149960					100000000									2014-10-14						2024-09-30
		Associated Project						PHC Strengthening				P160208					100000000									29/04/2022						2024-09-30
		Associated Project
		Associated Project
		Associated Project
		WB Parent Project
		Associated Project
		Associated Project
		Associated Project
		Associated Project
		WB Parent Project
		Associated Project
		Associated Project
		Associated Project
		Associated Project
		WB Parent Project
		Associated Project
		Associated Project
		Associated Project
		Associated Project
		Global Fund
		Grant Type									Status								Implementation Start										Implementation End
											Signed (USD)								Committed (USD)										Disbursed (USD)
		Global Fund - Grant Allocations (USD)
		Program management						COVID-19				RSSH: Health products management systems									RSSH: Health management information systems									RSSH: Laboratory systems
		RSSH: Human resources for health						RSSH: Community systems strengthening				RSSH: Financial management systems									RSSH: Integrated service delivery & quality improvement									RSSH:Health sector governance and planning
						2017	2018	2019	2020	2021
				1	GNI per capita, Atlas method (current US$) (from World Bank Development Indicators)	1210	1250	1300	1370	1170
				2	Domestic General Government Health Expenditure (GGHE-D) per Capita in US$	9	9	10	13
				3	External Health Expenditure (EXT) per Capita in US$	6	5	5	4

## Sheet: Consolidated Table
Reference Information											UNICEF		GPEI	Gavi																	World Bank				Global Fund						IMF			GNI per capita, Atlas method (current US$) (from World Bank Development Indicators)
																	HSS	HSS		EAF	EAF	CCE	CCE	CCE	PEF TCA	PEF TCA	PEF TCA								Type	Signed	Committed	Disbursed	Implememtation period start	Implememtation period end
ISO Code	Country	Income Classification	UNICEF Region	WHO Region	WB Lending	GFF Eligibility	Gavi Co-financing Status	Gavi Zero-Dose Immunization Program (ZIP) Country	Global Fund Grant	Gates Foundation - Priority Country	CanGIVE Allocation (USD)	CanGIVE Disbursed (USD)	2022 Allocation (USD)	CDS3 - Approved Amount (USD)	CDS3 - Disbursed Amount (USD)	HSS Core Approval Cap 2021-2025 (USD)	HSS Approved Amount To-date (USD)	HSS Disbursements To-date (USD)	Equity Accelerator Fund (EAF) Ceiling2 2021-2025 (USD)	EAF Approved Amount To-date (USD)	EAF Disbursements To-date (USD)	CCE Ceiling2: Gavi JI For next FPP in 5.0 (USD)	CCE Approved Amount To-date (USD)	CCE Disbursements To-date (USD)	PEF TCA Ceiling2 2021-2025 (USD)	PEF TCA Approved Amount To-date (USD)	PEF TCA Disbursements To-date (USD)	ZIP Implementation 1 (Jan 23 - June 24) Disbursement Forecast (USD)	ZIP Implementation 1 (June 24 - Dec 25) - Estimated Disbursement Forecast (USD)	ZIP Implementation 1 (Jan 23 - Dec 25) Total Estimated Disbursement Forecast (USD)	No. of Active Health projects	Total Commitments Across Active Health projects (USD)	Active C19 Health projects	Total Commitments Across Active C19 Health projects	Grant Type	Signed Amount (USD)	Committed Amount (USD)	Disbursed Amount (USD)	Implememtation start date	Implememtation end date	IMF Poverty Reducation and Growth Trust (PRGT) Eligibility	PRGT Arrangement Start Date	PRGT Arrangement End Date	2012	2013	2014	2015	2016	2017
AFG	Afghanistan	LIC	ROSA	EMR	IDA	Yes*	Initial self financing	No	Yes	Yes	0		36289684	19502164	0	39323663	8840940	8.33954e+06	17747501	0	0	7260232	0	0	14721200	5.98155e+06	2.35548e+06	0	0	0	3	813400000	2	213400000	Multicomponent	49209178	54192116	34315707	2021-10-01	2023-12-31	Yes	2020-11-06	2024-05-05	650	680	650	610	570	540
AGO	Angola	LMIC	WCARO	AFR	IBRD	Yes	Fully self financing	No	Yes	No	0		59775.2	2900000	0		0	0		0	0		0	0		21600	21600	0	0	0	3	269700000	1	150000000	Multicomponent	100630578	74565506	64984246	2021-07-01	2024-06-30	No			4060	4650	4800	3880	2450	1980
BRA	Brazil	UMIC	LACRO	AMR	IBRD	No	Never eligible	No	No	No	0		0	0	0		0	0		0	0		0	0		0	0	0	0	0	0	0	0	0							No			12270	12750	12080	10160	8890	8670
CMR	Cameroon	LMIC	WCARO	AFR	Blend	Yes*	Preparatory transition	Yes	Yes	No	0		4.18894e+06	19499752	0	19237057	0	0	9739725	0	0	3989607	0	0	5427656	2.75748e+06	1.42064e+06	2927877	2.30251e+06	5.23038e+06	4	317200000	2	118200000							Yes	2021-07-29	2024-07-28	1450	1510	1570	1520	1450	1400
TCD	Chad	LIC	WCARO	AFR	IDA	Yes	Initial self financing	Yes	Yes	Yes	0		3.27325e+06	0	0	18364409	0	0	11345133	0	0	4643347	0	0	14732229	6.78675e+06	3.80772e+06	1302672	1.02443e+06	2.3271e+06	2	93350000	2	93350000							Yes	2021-12-10	2024-12-09	960	970	970	880	730	640
PRK	DPRK	LIC	EAPRO	AMR	-	No	Initial self financing	No	Yes	No	0		0	0	0	11356337	0	0	2583574	0	0	-	0	0	3419524	1233000	419264	0	0	0	0	0	0	0							No
COD	DRC	LIC	WCARO	AMR	IDA	Yes*	Initial self financing	No	Yes +	Yes	1.34957e+07		8.37839e+06	0	0	101554131	40142271	26214481	59730647	0	0	24440076	0	0	25000000	1.08859e+07	6.24395e+06	0	0	0	7	1201728134	2	247200000	RSSH	49033924	39035627	25640554	2021-01-01	2023-12-31	No			370	400	430	440	450	440
ETH	Ethiopia	LIC	ESARO	AFR	IDA	Yes*	Initial self financing	Yes	Yes +	Yes	0		1.24764e+06	0	0	99947139	0	0	44180347	0	0	18074029	0	0	25000000	1.0802e+07	5.88533e+06	3714485	2.9211e+06	6.63558e+06	3	908600000	3	908600000	RSSH	80713927	46545612	29785558	2021-07-01	2024-06-30	Yes			400	460	540	590	650	720
IND	India	LMIC	ROSA	SEAR	IBRD	Yes	Fully self financing	No	Yes	Yes	0		0	5063202	0		11465628	11465627		0	0		0	0		8.7871e+06	8.78345e+06	0	0	0	3	435000000	0	0							No			1470	1500	1550	1590	1660	1800
IDN	Indonesia	LMIC	EAPRO	SEAR	IBRD	Yes*	Fully self financing	No	Yes	Yes	0		0	0	0		0	0		0	0		0	0		108000	108000	0	0	0	3	1650000000	2	1250000000							No			3550	3710	3600	3420	3400	3530
MDG	Madagascar	LIC	ESARO	AFR	IDA	Yes*	Initial self-financing	No	Yes +	No	0		2.45319e+06	0	0	24830532	0	0	10257829	0	0	4192783	0	0	6572840	4.80975e+06	2.96956e+06	0	0	0	3	251000000	2	141000000	RSSH	3.53263e+07	29591708	17151566	2021-07-01	2024-06-30	Yes	2021-03-29	2024-07-28	480	500	500	470	450	460
MEX	Mexico	UMIC	LACRO	AMR	IBRD	No	Never eligible	No	No	No	0		0	0	0		0	0		0	0		0	0		0	0	0	0	0	0	0	0	0							No			10180	10400	10640	10310	9530	9060
MOZ	Mozambique	LIC	ESARO	AFR	IDA	Yes*	Preparatory transition	No	Yes	No	13505367		1.67592e+07	12282775	0	31250799	13903670	7542135	10515600	0	0	4294411	550114	0	7669960	4.63953e+06	2.64273e+06	0	0	0	4	1235160000	2	215000000							Yes	2022-05-09	2025-05-08	610	680	690	650	540	470
MMR	Myanmar	LMIC	EAPRO	SEAR	IDA	Yes*	Preparatory transition	No	Yes	No	0		0	0	0	17935978	0	0	5529571	0	0	2261620	0	0	5860059	2.61309e+06	1639120	0	0	0	2	200000000	0	0							Yes			1010	1190	1240	1200	1230	1210
NGA	Nigeria	LMIC	WCARO	AFR	Blend	Yes*	Accelerated transition	Yes	Yes +	Yes	18038654		1.39748e+07	27757554	0	126000000	3.99924e+07	1.1729e+07	0	0	0	-	0	0	26208676	1.19427e+07	7.77486e+06	3662601	2.8803e+06	6.5429e+06	3	1550000000	2	900000000	RSSH	327204493	148320456	108916650	2021-04-01	2023-12-31	No			2450	2700	2970	2850	2440	2070
PAK	Pakistan	LMIC	ROSA	EMR	Blend	Yes	Preparatory transition	No	Yes	Yes	0		83125000	0	0	114957670	650000	650000	45686028	0	0	18712989	0	0	25000000	1.02253e+07	5.2454e+06	0	0	0	7	736300000	1	200000000							No			1040	1120	1160	1190	1300	1440
PHL	Philippines	LMIC	EAPRO	WPR	IBRD	Yes	Never eligible	No	Yes	No	0		0	0	0		0	0		0	0		0	0		237600	237600	0	0	0	3	1700000000	3	1700000000							No			2840	3140	3300	3350	3410	3480
SOM	Somalia	LIC	ESARO	EMR	IDA	Yes	Initial self-financing	Yes	Yes	Yes	0		7.48439e+06	0	0	26406593	4450330	3178150	13334053	0	0	5458292	0	0	13321811	5.22356e+06	2.74274e+06	4004032	3.1488e+06	7.15283e+06	2	91000000	2	91000000							Yes	2020-03-25	2023-12-24				400	400	380
TZA	Tanzania	LMIC	ESARO	AFR	IDA	Yes*	Preparatory transition	No	Yes	No	1.16671e+07		1.94258e+07	0	0	31615684	0	0	15707813	0	0	6421371	0	0	6356910	3.83533e+06	1.75459e+06	0	0	0	0	0	0	0							Yes	2022-07-18	2025-11-17	800	880	960	960	950	940
VNM	Vietnam	LMIC	EAPRO	WPR	IBRD	Yes*	Fully self-financing	No	Yes	No	0		0	0	0	0	0	0	0	0	0	0	0	0	0	0	0	0	0	0	1	88000000	0	0							No			1980	2200	2400	2480	2580	2720
[truncated: 29 more columns]

## Sheet: PEF HSS TCA & CCE 2021-23
	HSS, PEF TCA and CCE	2021, 2022 and 2023
ISO Code	Country Name	Fund Type	APRB & OPRB	Disbursements	Sum of 3-3 - CMT Live	Sum of 0-3 - ENDB Live + Hist
AFG	Afghanistan	PEF TCA	5.98155e+06	2.35548e+06	2.69276e+06	4.14734e+06
AGO	Angola	PEF TCA	21600	21600
CMR	Cameroon	PEF TCA	2.75748e+06	1.42064e+06	863635	1.41016e+06
TCD	Chad	PEF TCA	6.78675e+06	3.80772e+06	1.68671e+06	3.72147e+06
COD	Congo, Democratic Republic of the	PEF TCA	1.08859e+07	6.24395e+06	979783	5.79669e+06
ETH	Ethiopia	PEF TCA	1.0802e+07	5.88533e+06	1.90621e+06	6.07192e+06
IND	India	PEF TCA	8.7871e+06	8.78345e+06	0	507256
IDN	Indonesia	PEF TCA	108000	108000
PRK	Korea DPR	PEF TCA	1233000	419264	631727	885617
MDG	Madagascar	PEF TCA	4.80975e+06	2.96956e+06	698100	2.13271e+06
MOZ	Mozambique	PEF TCA	4.63953e+06	2.64273e+06	1.03533e+06	2.17869e+06
MMR	Myanmar	PEF TCA	2.61309e+06	1639120	973972	1.1128e+06
NGA	Nigeria	PEF TCA	1.19427e+07	7.77486e+06	486014	5.31098e+06
PAK	Pakistan	PEF TCA	1.02253e+07	5.2454e+06	1.89217e+06	6.47888e+06
PHL	Philippines (the)	PEF TCA	237600	237600	0
SOM	Somalia	PEF TCA	5.22356e+06	2.74274e+06	896804	2.99406e+06
TZA	United Republic of Tanzania	PEF TCA	3.83533e+06	1.75459e+06	545322	1.64801e+06
VNM	Vietnam	PEF TCA	108000	108000
ETH	Ethiopia	CCE		0		0
MOZ	Mozambique	CCE	550114	0	550114	550114
SOM	Somalia	CCE		0		33243.6
VNM	Vietnam	CCE	409659	409659	0	409659
AFG	Afghanistan	HSS	8840940	8.33954e+06	67200	8840940
CMR	Cameroon	HSS		0		4480000
TCD	Chad	HSS				13169865
COD	Congo, Democratic Republic of the	HSS	40142271	26214481	3206357	55204970
IND	India	HSS	11465628	11465627	0	11465628
MOZ	Mozambique	HSS	13903670	7542135	139145	19814961
NGA	Nigeria	HSS	3.99924e+07	1.1729e+07	1.68948e+07	3.99924e+07
PAK	Pakistan	HSS	650000	650000	0	650000
SOM	Somalia	HSS	4450330	3178150	89603	4450330
TZA	United Republic of Tanzania	HSS		0		6.54058e+06

## Sheet: WB Projects
Parent Project (y/n)	Yes
Project Status	Active
Country	ISO Code	Parent Project
Afghanistan	AFG	P160615
Afghanistan	AFG	P173775
Angola	AGO	P160948
Angola	AGO	P176630
Cameroon	CMR	P156679
Cameroon	CMR	P174108
Chad	TCD	P173894
Ethiopia	ETH	P173750
India	IND	P148531
India	IND	P149340
India	IND	P166373
Indonesia	IDN	P173843
Indonesia	IDN	P172707
Madagascar	MDG	P160848
Madagascar	MDG	P176841
Mozambique	MOZ	P163541
Mozambique	MOZ	P175884
Myanmar	MMR	P149960
Nigeria	NGA	P173980
Nigeria	NGA	P167156
Pakistan	PAK	P173796
Pakistan	PAK	P166308
Pakistan	PAK	P164785
Pakistan	PAK	P154278
Philippines	PHL	P173877
Somalia	SOM	P176956
Vietnam	VNM	P161283
DRC	COD	P173825
DRC	COD	P147555
Parent Project (y/n)	No
Project Status	Active
Country	ISO Code	Parent Project	Project Id
Afghanistan	AFG	P173775	P176012
Angola	AGO	P160948	P168956
Cameroon	CMR	P156679	P164954
Cameroon	CMR	P174108	P178255
Chad	TCD	P173894	P176385
Ethiopia	ETH	P173750	P175853
Ethiopia	ETH	P173750	P177906
Indonesia	IDN	P173843	P175759
Madagascar	MDG	P176841	P178279
Mozambique	MOZ	P163541	P168314
Mozambique	MOZ	P175884	P178068
Myanmar	MMR	P149960	P160208
Nigeria	NGA	P173980	P177076
Pakistan	PAK	P154278	P173062
Pakistan	PAK	P154278	P169107
Pakistan	PAK	P154278	P160941
Philippines	PHL	P173877	P177884
Somalia	SOM	P176956	P178886
DRC	COD	P173825	P176215
DRC	COD	P147555	P169753
DRC	COD	P147555	P173415
DRC	COD	P147555	P166004
DRC	COD	P147555	P157864

## Sheet: WB
New to list	Assigned	Project Id	Parent Project	Parent Project (y/n)	ISO Code	Country	Project Status	Project Name	Project Development Objective	COVID-19 Project	Project URL	Board Approval Date	Project Closing Date	Current Project Cost	IBRD Commitment	IDA Commitment	Grant Amount	Total IDA and IBRD Commitment	Total Recorded Commitments	Project Programmatic Focus	Total Disbursements	Last disbursement	Date of last disbursement	Implementing Agent 1	Implementing Agent 2	Implementing Agent 3
No	NM	P176012	P173775	No	AFG	Afghanistan	Active	Additional Financing for Afghanistan COVID-19 Emergency Response and Health Systems Preparedness Project (P176012)	The project development objective is to respond to, and mitigate the threat posed by COVID-19 and strengthen national systems for public health preparedness in Afghanistan.	Yes	http://operationsportal2.worldbank.org/wb/opsportal/ttw/about?projId=P176012	2021				113000000		113000000		COVID-19 Vaccine Delivery				Ministry of Public Health (MOPH)
Yes	NM	P173775	P173775	Yes	AFG	Afghanistan	Active	Afghanistan COVID-19 Emergency Response and Health Systems Preparedness Project	The project development objective is to respond to, and mitigate the threat posed by COVID-19 and strengthen national systems for pu blic health preparedness in Afghanistan.	Yes	https://projects.worldbank.org/en/projects-operations/project-detail/P173775	2020-04-02	2024-03-31			100400000		100400000	160400000	COVID-19 Preparedness and Response	80247297	667815	2022-06-01	Ministry of Public Health
No	NM	P160615	P160615	Yes	AFG	Afghanistan	Active	Afghanistan Sehatmandi Project	The project development objective is to increase the utilization and quality of health, nutrition, and family planning services.		https://projects.worldbank.org/en/projects-operations/project-detail/P160615	2018-03-28	2022-06-30	600000000		140000000	460000000	600000000	140000000	PHC Strengthening	1.33315e+08	114841	2021-08-01	Ministry of Public Health (MOPH)
No	NM	P176630	P176630	Yes	AGO	Angola	Active	Angola COVID-19 Strategic Preparedness And Response Project (P176630)	The Project Development Objective (PDO) is to prevent, detect and respond to the threat posed by COVID-19 and strengthen national systems for public health preparedness in Angola.	Yes	http://operationsportal2.worldbank.org/wb/opsportal/ttw/about?projId=P176630	2022	2022-07-31	150000000	150000000			150000000	150000000	COVID-19 Vaccine Delivery	7.83908e+07	50915.1	2022-07-01	Ministry of Health (MOH)	Ministry of Finance (MOF)
No	NM	P160948	P160948	Yes	AGO	Angola	Active	Angola Health System Performance Strengthening Project (HSPSP) (P160948)	The Project Development Objective (PDO) is to increase the utilization and the quality of health care services in target provinces and municipalities.		http://operationsportal2.worldbank.org/wb/opsportal/ttw/about?projId=P160948	2018	2023-09-30	110000000	110000000			110000000	110000000	PHC Strengthening	103600124	127828	2022-08-01	Ministry of Health (MOH)
No	NM	P168956	P160948	No	AGO	Angola	Active	Child Health Expansion Angola (P168956)	The Project Development Objective (PDO) is to increase the utilization and the quality of health care services in target provinces and municipalities.		http://operationsportal2.worldbank.org/wb/opsportal/ttw/about?projId=P168956	2019		9700000			9700000	9700000		PHC Strengthening				Ministry of Health (MOH)
No	NM	P178255	P174108	No	CMR	Cameroon	Active	Additional Financing for Cameroon COVID-19 Preparedness and Response Project	To prevent, detect and respond to the threat posed by COVID-19 and strengthen national systems for public health preparedness in sel ected regions in Cameroon.	Yes	https://projects.worldbank.org/en/projects-operations/project-detail/P178255	2021-12-23		44600000		29600000	15000000	44600000		COVID-19 Vaccine Delivery				Ministry of Public Health (MOPH)
Yes	NM	P174108	P174108	Yes	CMR	Cameroon	Active	Cameroon COVID-19 Preparedness and Response Project	To prevent, detect and respond to the threat posed by COVID-19 and strengthen national systems for public health preparedness in sel ected regions in Cameroon.	Yes	https://projects.worldbank.org/en/projects-operations/project-detail/P174108	2020-09-22	2024-06-30	73600000		58600000	15000000	73600000	58600000	COVID-19 Preparedness and Response	0	0		Ministry of Public Health
Yes	NM	P164954	P156679	No	CMR	Cameroon	Active	Cameroon Health System Performance Reinforcement Project - Additional Financing	increase utilization and improve the quality of health services with a partic ular focus on reproductive, maternal, child and adolescent health, and nutritional services for the population of Cameroon, includin g refugees and refugee host communities		https://projects.worldbank.org/en/projects-operations/project-detail/P164954	2018-05-01		36000000		36000000		36000000		PHC Strengthening	0	0		Ministry of Public Health
No	NM	P156679	P156679	Yes	CMR	Cameroon	Active	Health System Performance Reinforcement Project	The new Project Development Objective (PDO) is to: (i) increase utilization and improve the quality of health services with a partic ular focus on reproductive, maternal, child and adolescent health, and nutritional services for the population of Cameroon, includin g refugees and refugee host communities, and (ii) in the event of an Eligible Emergency, to provide immediate and effective response …		https://projects.worldbank.org/en/projects-operations/project-detail/P156679	2016-05-03	2022-12-31	163000000		136000000	27000000	163000000	136000000	PHC Strengthening	1.04013e+08	8.07902e+06	2022-06-01	Ministry of Health (MOH)
No	NM	P176385	P173894	No	TCD	Chad	Active	Additional financing for the Chad COVID-19 Strategic Preparedness and Response Project (P176385)	To prevent, detect and respond to the threat posed by COVID-19 and strengthen national systems for public health preparedness in Chad.	Yes	http://operationsportal2.worldbank.org/wb/opsportal/ttw/about?projId=P176385	2022		38200000		38200000		38200000		COVID-19 Preparedness and Response				Ministère de la Santé Publique
Yes	NM	P173894	P173894	Yes	TCD	Chad	Active	Chad COVID-19 Strategic Preparedness and Response Project	To prevent, detect and respond to the threat posed by COVID-19 and strengthen national systems for public health preparedness in Cha d.	Yes	https://projects.worldbank.org/en/projects-operations/project-detail/P173894	2020-04-24	2023-12-31	55150000		55150000		55150000	55150000	COVID-19 Preparedness and Response	33170838	230887	2022-07-01	Ministère de la Santé Publique
No	NM	P176841	P176841	Yes	MDG	Madagascar	Active	Support to COVID-19 Vaccine Purchase and Health System Strengthening (P176841)	This Project’s Development Objective is to support the Government of Madagascar to acquire and deploy COVID-19 vaccines, and to strengthen its immunization services.	Yes	http://operationsportal2.worldbank.org/wb/opsportal/ttw/about?projId=P176841	2021	30/06/2024	100000000		100000000		100000000	100000000	COVID-19 Vaccine Delivery	92399510	706657	2022-07-01	Ministry of Public Health
No	NM	P178279	P176841	No	MDG	Madagascar	Active	Additional Financing to Support to COVID-19 vaccine purchase and health system strengthening	This Project’s Development Objective is to support the Government of Madagascar to acquire and deploy COVID-19 vaccines, and to stre ngthen its immunization services.	Yes	https://projects.worldbank.org/en/projects-operations/project-detail/P178279	2021-12-22		41000000		41000000		41000000		COVID-19 Vaccine Delivery				Ministry of Public Health
No	NM	P160848	P160848	Yes	MDG	Madagascar	Active	Improving Nutrition Outcomes using the Multiphase Programmatic Approach	To increase utilization of an evidence-based package of reproductive, maternal and child health and nutrition (RMCHN) interventions and improve key nutrition behaviors known to reduce stunting in targeted regions and to provide immediate and effective response to an eligible crisis or emergency.		https://projects.worldbank.org/en/projects-operations/project-detail/P160848	2017-12-12	2023-07-31	110000000		100000000	10000000	110000000	100000000	PHC Strengthening	8.56876e+07	196074	2022-08-01	Ministry of Public Health
No	NM	P175884	P175884	Yes	MOZ	Mozambique	Active	COVID-19 Strategic Preparedness and Response Project (P175884)	To support the Government of Mozambique to acquire, manage, and deploy Project COVID-19 vaccines, and to strengthen its pandemic preparedness, response, and health systems’ capacity.	Yes	http://operationsportal2.worldbank.org/wb/opsportal/ttw/about?projId=P175884	2021	2024-06-30	115000000		100000000	15000000	115000000	200000000	COVID-19 Vaccine Delivery	9.92138e+07	738579	2022-07-01	Ministry of Health (MOH)
No	NM	P178068	P175884	No	MOZ	Mozambique	Active	COVID-19 Strategic Preparedness and Response Project Additional Financing	To support the Government of Mozambique to acquire, manage, and deploy Project COVID-19 vaccines, and to strengthen its pandemic pre paredness, response, and health systems’ capacity.	Yes	https://projects.worldbank.org/en/projects-operations/project-detail/P178068	2021-12-14		100000000		100000000		100000000		COVID-19 Vaccine Delivery				Ministry of Health (MOH)
No	NM	P163541	P163541	Yes	MOZ	Mozambique	Active	Mozambique Primary Health Care Strengthening Program	The Program Development Objective is to improve the utilization and quality of reproductive, maternal, child and adolescent health a nd nutrition services, particularly in underserved areas.		https://projects.worldbank.org/en/projects-operations/project-detail/P163541	2017-12-20	2023-12-31	930000000		80000000	25000000	930000000	80000000	PHC Strengthening	6.78099e+07	6.61547e+06	2022-06-01	Ministry of Health (MOH)
Yes	NM	P168314	P163541	No	MOZ	Mozambique	Active	Mozambique Primary Health Care Strengthening Additional Financing	The Program Development Objective is to improve the utilization and quality of reproductive, maternal, child and adolescent health a nd nutrition services, particularly in underserved areas.		https://projects.worldbank.org/en/projects-operations/project-detail/P168314	2019-02-28		90160000			90160000	90160000		PHC Strengthening				Ministry of Health
No	NM	P149960	P149960	Yes	MMR	Myanmar	Active	Essential Health Services Access Project	The Project Development Objective (PDO) is to increase coverage of essential health services of adequate quality, with a focus on ma ternal, newborn and child health (MNCH), and, in the event of an Eligible Crisis or Emergency, to provide immediate and effective re sponse to said Eligible Crisis or Emergency.		https://projects.worldbank.org/en/projects-operations/project-detail/P149960	2014-10-14	2024-09-30	100000000		100000000		100000000	200000000	PHC Strengthening	7.48848e+07	36624.2	2022-06-01	Ministry of Health and Sports
Yes	NM	P160208	P149960	No	MMR	Myanmar	Active	Additional Financing: Essential Health Services Access Project	The Project Development Objective (PDO) is to increase coverage of essential health services of adequate quality, with a focus on ma ternal, newborn and child health (MNCH), and, in the event of an Eligible Crisis or Emergency, to provide immediate and effective re sponse to said Eligible Crisis or Emergency.		https://projects.worldbank.org/en/projects-operations/project-detail/P160208	29/04/2022	2024-09-30	100000000		100000000		100000000		PHC Strengthening	0	0		Ministry of Health and Sports
No	NM	P176956	P176956	Yes	SOM	Somalia	Active	Somalia COVID-19 Emergency Vaccination Project (P176956)	The Project Development Objective (PDO) is to support the Federal Republic of Somalia to acquire and deploy Project COVID-19 vaccines and to strengthen national immunization capacity.	Yes	http://operationsportal2.worldbank.org/wb/opsportal/ttw/about?projId=P176956	2022	2024-12-31	68000000		65000000	3000000	68000000	65000000	COVID-19 Vaccine Delivery				Federal Ministry of Health
Yes	NM	P178886	P176956	No	SOM	Somalia	Active	Additional Financing for Somalia COVID-19 Emergency Vaccination Project	The Project Development Objective is to support the Federal Republic of Somalia to acquire and deploy COVID-19 vaccines, strengthen national immunization capacity, and support the continuity of essential health care services	Yes	https://projects.worldbank.org/en/projects-operations/project-detail/P178886	2022-06-29		230000000		20000000	30000000	23000000		COVID-19 Vaccine Delivery				Federal Ministry of Health
No	NM	P161283	P161283	Yes	VNM	Vietnam	Active	Investing and Innovating for Grassroots Health Service Delivery	The Project Development Objective is to improve the quality and utilization of grassroots health services, with a focus on the commu ne level, in the Project Provinces.		https://projects.worldbank.org/en/projects-operations/project-detail/P161283	2019-06-19	2024-12-31	0		80000000	8000000	88000000	80000000	PHC Strengthening	2.15079e+07	350000	2022-08-01
Yes	ST	P173825	P173825	Yes	COD	DRC	Active	DRC COVID-19 Strategic Preparedness and Response Project	The Program Development Objective is to prevent, detect and respond to the threat posed by COVID-19, and strengthen national systems for public health preparedness	Yes	https://projects.worldbank.org/en/projects-operations/project-detail/P173825	2020-04-02	2024-06-30	47200000		47200000		47200000	247200000	C19 vaccine delivery	1.66377e+08	3000000	2022-06-01	Ministry of Health
No	ST	P176215	P173825	No	COD	DRC	Active	Additional Financing DRC COVID-19 Strategic Preparedness and Response Project (P176215)	The Program Development Objective is to prevent, detect and respond to the threatposed by COVID-19, and strengthen national systems for public health preparedness.	Yes	http://operationsportal2.worldbank.org/wb/opsportal/ttw/about?projId=P176215	2021		200000000		200000000		200000000		COVID-19 Vaccine Delivery				Ministry of Health
Yes	st	P173415	P147555	No	COD	DRC	Active	Fourth Additional Financing for Health System Strengthening for Better Maternal and Child Health Results Project	To improve utilization and quality of maternal and child health services in targeted areas within the Recipient's Territory and, t o provide an immediate and effective response to an eligible crisis or emergency		https://projects.worldbank.org/en/projects-operations/project-detail/P173415	2020-06-11				200000000		200000000		PHC/Health systems strengthening				Ministry of Health	Ministry of Finances
No	ST	P169753	P147555	No	COD	DRC	Active	AF III DRC Health System Strengthening for Better Maternal and Child Health Results	To improve utilization and quality of maternal and child health services in targeted areas within the Recipient's Territory and, t o provide an immediate and effective response to an eligible crisis or emergency		https://projects.worldbank.org/en/projects-operations/project-detail/P169753	2019-02-27				120000000		120000000		PHC/Health systems strengthening				Ministry of Health	Ministry of Finances
No	ST	P147555	P147555	Yes	COD	DRC	Active	Health System Strengthening for Better Maternal and Child Health Results Project (PDSS)	To improve utilization and quality of maternal and child health services in targeted areas within the Recipient's Territory and, t o provide an immediate and effective response to an eligible crisis or emergency		https://projects.worldbank.org/en/projects-operations/project-detail/P147555	2014-12-18	2021-12-31	514528134		460000000	54530000	514528134	660000000	PHC/Health systems strengthening	6.218e+08	-1.15202e+06	2022-06-01	Ministry of Health	Ministry of Finances
Yes	ST	P166004	P147555	No	COD	DRC	Active	Health System Strengthening for Better Maternal and Child Health Results AF2	To improve utilization and quality of maternal and child health services in targeted areas within the Recipient's Territory and, t o provide an immediate and effective response to an eligible crisis or emergency		https://projects.worldbank.org/en/projects-operations/project-detail/P166004	2018-03-02		10000000						PHC/Health systems strengthening				Ministry of Health	Ministry of Finances
Yes	ST	P157864	P147555	No	COD	DRC	Active	DRC Health System Strengthening Additional Financing	To improve utilization and quality of maternal and child health services in targeted areas within the Recipient's Territory and, t o provide an immediate and effective response to an eligible crisis or emergency		https://projects.worldbank.org/en/projects-operations/project-detail/P157864	2017-03-31		140000000		120000000		120000000		PHC/Health systems strengthening				Ministry of Health	Ministry of Finances
No	ST	P175853	P173750	No	ETH	Ethiopia	Active	Additional Financing for Ethiopia COVID-19 Emergency Response Project (P175853)	To prevent, detect and respond to the threat posed by COVID-19 and strengthen national systems for public health preparedness in Ethiopia.	Yes	http://operationsportal2.worldbank.org/wb/opsportal/ttw/about?projId=P175853	2021		207000000		207000000		207000000		Covid-19 vaccine delivery and response				Ministry of Health
No	ST	P177906	P173750	No	ETH	Ethiopia	Active	Second AF for the Ethiopia Covid-19 Emergency Response Project	To prevent, detect and respond to the threat posed by COVID-19 and strengthen national systems for public health preparedness in Eth iopia.	Yes	https://projects.worldbank.org/en/projects-operations/project-detail/P177906	2021-12-20		206000000		206000000		206000000		Covid-19 vaccine delivery and response				Ministry of Health
Yes	ST	P173750	P173750	Yes	ETH	Ethiopia	Active	Ethiopia COVID-19 Emergency Response	To prevent, detect and respond to the threat posed by COVID-19 and strengthen national systems for public health preparedness in Eth iopia	Yes	https://projects.worldbank.org/en/projects-operations/project-detail/P173750	2020-04-02	2025-12-31	495600000		495600000		495600000	690600000	COVID-19 response	159861145			Ministry of Health
No	ST	P123531			ETH	Ethiopia	Closed	Health Sustainable Development Goals Program-for-Results	To improve the delivery and use of a comprehensive package of maternal and child health services.		https://projects.worldbank.org/en/projects-operations/project-detail/P123531	2013-02-28	2021-12-31	100000000				100000000
No	ST	P148531	P148531	Yes	IND	India	Active	Uttarakhand Health Systems Development Project	To improve access to quality health services in the State of Uttarakhand.		https://projects.worldbank.org/en/projects-operations/project-detail/P148531	2017-01-26	2023-09-30	125000000		100000000		100000000	100000000	PHC/Health systems strengthening	2.88303e+07	1.95488e+06	2022-08-01	Department of Medical Health and Family Welfare, Government of Uttarakhand
No	ST	P149340	P149340	Yes	IND	India	Active	Nagaland Health Project	To improve health services and increase their utilization by communities in targeted locations in Nagaland.		https://projects.worldbank.org/en/projects-operations/project-detail/P149340	2016-12-19	2023-03-31	60000000		48000000		48000000	48000000	PHC/Health systems strengthening	3.32622e+07	835621	2022-07-01	Department of Health and Family Welfare, Government of Nagaland
No	ST	P166373	P166373	Yes	IND	India	Active	Tamil Nadu Health System Reform Program	The Program Development Objective (PDO) is to improve quality of care, strengthen management of non-communicable diseases and injuri es, and reduce inequities in reproductive and child health services in Tamil Nadu.		https://projects.worldbank.org/en/projects-operations/project-detail/P166373	2019-03-19	2024-05-31		287000000			287000000	287000000	PHC/Health systems strengthening	146457350	18845350	2022-06-01	Department of Health and Family Welfare, Government of Tamil Nadu, Department of Finance
No	ST	P175759	P173843	No	IDN	Indonesia	Active	Indonesia Emergency Response to COVID-19 Additional Financing (P175759)	To prevent, detect and respond to the threat posed by COVID-19 and strengthen national systems for public health preparedness in Indonesia.	Yes	http://operationsportal2.worldbank.org/wb/opsportal/ttw/about?projId=P175759	2021-06-17		8200000000	500000000		744900000	500000000		Covid-19 vaccine delivery				Ministry of Healht
Yes	ST	P173843	P173843	Yes	IDN	Indonesia	Active	Indonesia: Emergency Response to COVID19	To prevent, detect and respond to the threat posed by COVID-19 and strengthen national systems for public health preparedness in Ind onesia.	Yes	https://projects.worldbank.org/en/projects-operations/project-detail/P173843	2020-05-22	2022-12-31	1483900000	750000000	750000000	259900000	750000000	750000000	COVID-19 response				Ministry of Healht
No	ST	P172707	P172707	Yes	IDN	Indonesia	Active	National Health Insurance (JKN) Reforms and Results Program	The program development objective is to strengthen the quality and efficiency of Indonesia's National Health Insurance program.		https://projects.worldbank.org/en/projects-operations/project-detail/P172707	2021-12-15	2026-09-30	18752330000	400000000		2330000	400000000	400000000	PHC/Health systems strengthening	100000000	100000000	2022-07-01	Dewan Jaminan Sosial Nasional (DJSN), Ministry of Health	PJS- Kesehatan, Ministry of Finance		Grant for Free standing trust programme
No	ST	P154660		No	NGA	Nigeria	Closed	NG-Polio Eradication Support - Additional Financing (P154660)	To assist the Recipient, as part of a global polio eradication effort, to achieve and sustain at least 80% coverage with oral polio vaccine immunization in every state in the Recipient's territory, and sustain national routine immunization coverage.		https://projects.worldbank.org/en/projects-operations/project-detail/P154660	2015-04-10								Polio vaccination
No	ST	P158557		No	NGA	Nigeria	Closed	Additional Financing NG-Polio Eradication Support Project (P158557)	To assist the Recipient, as part of a global polio eradication effort, to achieve and sustain at least 80 percent coverage with oral polio vaccine immunization in every state in the Recipient’s territory, and improve national routine immunization coverage.		http://operationsportal2.worldbank.org/wb/opsportal/ttw/about?projId=P158557	2016								Polio vaccination
No	ST	P165247		No	NGA	Nigeria	Closed	Nigeria Polio Eradication Support Project Additional Financing (P165247)	To assist the Recipient, as part of a global polio eradication effort, to achieve and sustain at least 80 percent coverage with oral polio vaccine immunization in every state in the Recipient’s territory, and improve national routine immunization coverage.		http://operationsportal2.worldbank.org/wb/opsportal/ttw/about?projId=P165247	2018								Polio vaccination
Yes	ST	P130865		Yes	NGA	Nigeria	Closed	Nigeria Polio Eradication Support Project												Polio vaccination
No	ST	P177076	P173980	No	NGA	Nigeria	Active	Nigeria COVID-19 Preparedness and Response Project Additional Financing (P177076)	The Project Development Objective (PDO) is to prevent, detect, and respond to the threat posed by COVID-19 at state level in Nigeria.	Yes	http://operationsportal2.worldbank.org/wb/opsportal/ttw/about?projId=P176532	2021-09-30		400000000		400000000		400000000		Covid-19 vaccination & response				Nigeria Center for Disease Control (NCDC)	National Primary Health Care Development Agency
Yes	ST	P173980	P173980	Yes	NGA	Nigeria	Active	Nigeria COVID-19 Preparedness and Response Project	The Project Development Objective (PDO) is to prevent, detect, and respond to the threat posed by COVID-19 at state level in Nigeria .	Yes	https://projects.worldbank.org/en/projects-operations/project-detail/P173980	2020-08-06	2024-02-29	514280000		500000000	14280000	500000000	500000000	Covid-19 response	203588435	1.59523e+07	Jul, 2022	Nigeria Center for Disease Control (NCDC)
No	ST	P167156	P167156	Yes	NGA	Nigeria	Active	Nigeria Improved Child Survival Program for Human Capital MPA (P167156)	The project development objective (PDO) of the first phase (IMPACT) is to improve the utilization and quality of immunization plus and malaria services in selected states.		http://operationsportal2.worldbank.org/wb/opsportal/ttw/about?projId=P167156	2022-09-02	2025-12-31			650000000		650000000	650000000	PHC/Health systems strengthening
No	ST	P132308	P132308	Yes	PAK	Pakistan	Closed	National Immunization Support Project (P132308)	The project development objective is to increase the equitable coverage of services for immunization against vaccine preventablediseases (VPD), including poliomyelitis, for children between 0 and 23 months in Pakistan.		http://operationsportal2.worldbank.org/wb/opsportal/ttw/about?projId=P132308	2016
No	ST	P167312	P132308	No	PAK	Pakistan	Closed	Additional Financing for Pakistan National Immunization Support Project (P167312)	The project development objective is to increase the equitable coverage of services for immunization against vaccine preventablediseases (VPD), including poliomyelitis, for children between 0 and 23 months in Pakistan.		http://operationsportal2.worldbank.org/wb/opsportal/ttw/about?projId=P167312	2021
No	ST	P173796	P173796	Yes	PAK	Pakistan	Active	PANDEMIC RESPONSE EFFECTIVENESS IN PAKISTAN (P173796)	The project development objective is to prepare and respond to the COVID-19 pandemic in Pakistan and strengthen national systems for public health preparedness.	Yes	http://operationsportal2.worldbank.org/wb/opsportal/ttw/about?projId=P175816	2020-04-02	2023-06-30	200000000		200000000		200000000	200000000	Covid-19 vaccination & response	1.91592e+08	4,125,735.21	Jun, 2022	Benazir Income Support Programme	Ministry of National Health Services Regulations and Coordination	Ministry of Federal Education and Professional Training	Ministry of Federal Education and Professional Training
No	ST	P172628			PAK	Pakistan	Closed	Securing Human Investments to Foster Transformation II (P172628)	The development objective of the second DPO in the series is to continue to (i) strengthen CRVS, health and education systems essential for HC accumulation; (ii) recognize the contribution of women to economic productivity; and (iii) improve national safety nets to respond to shocks in a more efficient manner.		http://operationsportal2.worldbank.org/wb/opsportal/ttw/about?projId=P177714	2021		100M
No	ST	P166308	P166308	Yes	PAK	Pakistan	Active	Balochistan Human Capital Investment Project	To improve utilization of quality health and education services in selected refugee hosting districts of Balochistan.		https://projects.worldbank.org/en/projects-operations/project-detail/P166308	2020-06-23	2025-06-30	0		36000000		36000000	36000000	Health systems strengthening; education	7.55375e+06	2171238	Aug, 2022	Health Department, Government of Balochistan	Secondary Education Department, Government of Balochistan
No	ST	P164785	P164785	Yes	PAK	Pakistan	Active	Punjab Human Capital Investment Project	The Project Development Objective is to increase the utilization of quality health services, and economic and social inclusion progr ams, among poor and vulnerable households in select districts in Punjab.		https://projects.worldbank.org/en/projects-operations/project-detail/P164785	2020-03-03	2025-06-30	330000000		200000000		200000000	200000000	Health systems strengthening; education	3.26152e+07	6.19171e+06	Nov, 2021	Punjab Social Protection Authority, Government of Punjab	School Education Department, Government of Punjab	rimary and Secondary Healthcare Department, Government of Punjab
No	ST	P154278	P154278	Yes	PAK	Pakistan	Active	FATA Temporarily Displaced Persons Emergency Recovery Project	The Project Development Objective is to support the early recovery of families affected by the militancy crisis, promote child healt h, and enhance citizen-centered service delivery in selected districts of KP Province.		https://projects.worldbank.org/en/projects-operations/project-detail/P154278	2015-08-26	2024-06-30	228300000		186300000	27000000	186300000	189000000	Social protection; child health	1.68766e+08	6000000	Jul, 2022	National Database and Registration Authority (NADRA)
Yes	ST	P173062	P154278	No	PAK	Pakistan	Active	FATA Temporarily Displaced Persons Emergency Recovery Project Third Additional Financing	The Project Development Objective is to support the early recovery of families affected by the militancy crisis, promote child healt h, and enhance citizen-centered service delivery in selected districts of KP Province.		https://projects.worldbank.org/en/projects-operations/project-detail/P173062	2021-02-12		12000000		0	12000000	0		Social protection; child health				National Database and Registration Authority (NADRA)
Yes	ST	P169107	P154278	No	PAK	Pakistan	Active	Second Additional Financing to FATA Temporarily Displaced Persons Emergency Recovery Project	The Project Development Objective is to support the early recovery of families affected by the militancy crisis, promote child healt h, and enhance citizen-centered service delivery in selected districts of KP Province.		https://projects.worldbank.org/en/projects-operations/project-detail/P169107	2019-07-30		15000000		15000000	15000000			Social protection; child health				National Database and Registration Authority (NADRA)
Yes	ST	P160941	P154278	No	PAK	Pakistan	Active	FATA Temporarily Displaced Persons Emergency Recovery Project	The Project Development Objective is to support the early recovery of families affected by the militancy crisis, promote child healt h, and enhance citizen-centered service delivery in selected districts of KP Province.			2017-09-21		110000000		114000000		114000000		Social protection; child health				National Database and Registration Authority (NADRA)
No	ST	P173877	P173877	Yes	PHL	Philippines	Active	Philippines COVID-19 Emergency Response Project	To strengthen the Philippines' capacity to prevent, detect and respond to the threat posed by COVID-19 and strengthen national syste ms for public health preparedness	Yes	https://projects.worldbank.org/en/projects-operations/project-detail/P173877	2020-04-22	2023-12-29	900000000	900000000			900000000	900000000	Covid-19 response	5.34854e+08	592972	Aug, 2022	Department of Health
No	ST	P175953	P173877	No	PHL	Philippines	Active	Philippines COVID-19 Emergency Response Project Additional Financing (P175953)	To strengthen the Philippines' capacity to prevent, detect and respond to the threat posed by COVID-19 and strengthen national systems for public health preparedness	Yes	http://operationsportal2.worldbank.org/wb/opsportal/ttw/about?projId=P175953	2021-03-11		500000000	500000000			500000000		Covid-19 vaccination and response				Department of Health
No	ST	P177884	P173877	No	PHL	Philippines	Active	Philippines COVID-19 Emergency Response Project - Additional Financing 2	To strengthen the Philippines' capacity to prevent, detect and respond to the threat posed by COVID-19 and strengthen national syste ms for public health preparedness	Yes	https://projects.worldbank.org/en/projects-operations/project-detail/P177884	2021-12-21		300000000	300000000			300000000		Covid-19 vaccination and response				Department of Health
No	ST	P153744			PHL	Philippines	Closed	Philippines Social Welfare Development and Reform Project II	To support the Conditional Cash Transfer Program of DSWD to improve the use of health and education services by poor children		https://projects.worldbank.org/en/projects-operations/project-detail/P153744	2016-02-19	2022-06-30	455200000	455200000	0

## Sheet: GF
Country	ISO	Project ID	Title	Type	Status	PR	URL	Signed	Committed	Disbursed	Implememtation period start	Implememtation period end	Budget for implementation period	COVID-19	RSSH: Health products management systesm	RSSH: Health management information systems	Program management	RSSH: Laboratory systems	RSSH: Human resources for health	RSSH: Community systems strengthening	RSSH: Financial management systems	RSSH: Integrated service delivery & quality improvement	RSSH:Health sector governance and planning	Sum across categories
Afghanistan	AFG	AFG-Z-UNDP	Combined Grant To Support HIV/AIDS, Tuberculosis & Malaria Programs And Health Systems In Afghanistan	Multicomponent	Active	United Nations Development Program Afganistan	https://data.theglobalfund.org/grant/AFG-Z-UNDP/1/overview	49209178	54192116	34315707	2021-10-01	2023-12-31	79092590	13747913	298185	1195733	21692972	116665	584397	150466	0	1229682	13784146	52800159
Angola	AGO	ANO-Z-UNDP	Supporting The National Response To HIV/AIDS, Tuberculosis And Malaria In Angola	Multicomponent	Active	United Nations Development Program Angola	https://data.theglobalfund.org/grant/AGO-Z-UNDP/2/overview	100630578	74565506	64984246	2021-07-01	2024-06-30	105576447	20870268	860000	3033723	18022528	280204	0	821626	0	0	0	43888349
Congo (Democratic Republic)	COD	COD-S-MOH	Leveraging Global Fund’s RSSH Investments In DRC To Contribute To The Attainment Of Universal Health Coverage (UHC) And Other Health-Related targets of the Sustainable Development Goals (SDGs)	RSSH	Active	Ministry of Health of the Democratic Republic of Congo (MOH)	https://data.theglobalfund.org/grant/COD-S-MOH/2/overview	49033924	39035627	25640554	2021-01-01	2023-12-31	55873046	5765903	1860420	13495220	16765109	0	10483025	0	0	5857504	1645865	55873046
Ethiopia	ETH	ETH-H-HAPCO	Strengthening Health Systems Capacity To Provide Equitable, Effective And Efficient Package Of Comprehensive And Quality Health Services To Ethiopians	RSSH	Active	Federal Ministry of Health of the Federal Democratic Republic of Ethiopia (FMOH)	https://data.theglobalfund.org/grant/ETH-S-FMOH/3/overview	80713927	46545612	29785558	2021-07-01	2024-06-30	84498985	51498996	9095083	6202849	5595326	5681754	3170951	2393691	860355	0	0	84499005
Nigeria	NGA	NGA-S-NACA	Strengthening HMIS, Laboratory System And Procurement & Supply Chain Management Systems And Enhancing State Engagement In Nigeria	RSSH	Active	National Agency for the Control of AIDS (NACA)	https://data.theglobalfund.org/grant/NGA-S-NACA/1/overview	327204493	148320456	108916650	2021-04-01	2023-12-31	327204482	288085725	10443421	5611366	8673408	6417910	0	5067871	171290	2733491	0	327204482
Madagascar	MDG	MDG-S-MOH	Contribution to a strong and resilient health system	RSSH	Active	Ministry of Public Health of the Republic of Madagascar (MOH)	https://data.theglobalfund.org/grant/MDG-S-MOH/1/overview	3.53263e+07	29591708	17151566	2021-07-01	2024-06-30	35326309	23098725	3967719	1622565	2820355	387368	1713988	1715589	0	0	0	35326309

## Sheet: Reference
ISO Code	Country	Income Classification	UNICEF Region	WHO Region	WB Lending	GFF Eligibility	Gavi Co-financing Status	Global Fund Grant	Gavi Zero-Dose Immunization Program (ZIP) Country	Gates Foundation Priority Country	GPEI Funding Recipient	HSS Core Approval Cap 2021-2025	Equity Accelerator Fund (EAF) Ceiling2 2021-2025	CCE Ceiling2: Gavi JI For next FPP in 5.0	PEF TCA Ceiling2 2021-2025	IMF Poverty Reducation and Growth Trust (PRGT) Eligibility	PRGT Arrangement Start Date	PRGT Arrangement End Date	UNICEF Canada Grant - Allocation (USD)	UNICEF Canada Grant - Disbursed (USD)	Gavi ZIP Implementation 1 (Jan 23 - June 24) - Disbursement Forecast	Gavi ZIP Implementation 1 (June 24 - Dec 25) - Estimated Disbursement Forecast	GPEI 2022 Allocation
AFG	Afghanistan	LIC	ROSA	EMR	IDA	Yes*	Initial self financing	Yes	No	Yes	Yes	39323663	17747501	7260232	14721200	Yes	2020-11-06	2024-05-05	0	0			36289684
AGO	Angola	LMIC	WCARO	AFR	IBRD	Yes	Fully self financing	Yes	No	No	Yes					No			0	0			59775.2
BRA	Brazil	UMIC	LACRO	AMR	IBRD	No	Never eligible	No	No	No	No					No			0	0			0
CMR	Cameroon	LMIC	WCARO	AFR	Blend	Yes*	Preparatory transition	Yes	Yes	No	Yes	19237057	9739725	3989607	5427656	Yes	2021-07-29	2024-07-28	0	0	2927877	2.30251e+06	4.18894e+06
TCD	Chad	LIC	WCARO	AFR	IDA	Yes	Initial self financing	Yes	Yes	Yes	Yes	18364409	11345133	4643347	14732229	Yes	2021-12-10	2024-12-09	0	0	1302672	1.02443e+06	3.27325e+06
PRK	DPRK	LIC	EAPRO	AMR	-	No	Initial self financing	Yes	No	No	No	11356337	2583574	-	3419524	No			0	0			0
COD	DRC	LIC	WCARO	AMR	IDA	Yes*	Initial self financing	Yes +	No	Yes	Yes	101554131	59730647	24440076	25000000	No			1.34957e+07	0			8.37839e+06
ETH	Ethiopia	LIC	ESARO	AFR	IDA	Yes*	Initial self financing	Yes +	Yes	Yes	Yes	99947139	44180347	18074029	25000000	Yes			0	0	3714485	2.9211e+06	1.24764e+06
IND	India	LMIC	ROSA	SEAR	IBRD	Yes	Fully self financing	Yes	No	Yes	No					No			0	0			0
IDN	Indonesia	LMIC	EAPRO	SEAR	IBRD	Yes*	Fully self financing	Yes	No	Yes	No					No			0	0			0
MDG	Madagascar	LIC	ESARO	AFR	IDA	Yes*	Initial self-financing	Yes +	No	No	Yes	24830532	10257829	4192783	6572840	Yes	2021-03-29	2024-07-28	0	0			2.45319e+06
MEX	Mexico	UMIC	LACRO	AMR	IBRD	No	Never eligible	No	No	No	No					No			0	0			0
MOZ	Mozambique	LIC	ESARO	AFR	IDA	Yes*	Preparatory transition	Yes	No	No	Yes	31250799	10515600	4294411	7669960	Yes	2022-05-09	2025-05-08	13505367	0			1.67592e+07
MMR	Myanmar	LMIC	EAPRO	SEAR	IDA	Yes*	Preparatory transition	Yes	No	No	No	17935978	5529571	2261620	5860059	Yes			0	0			0
NGA	Nigeria	LMIC	WCARO	AFR	Blend	Yes*	Accelerated transition	Yes +	Yes	Yes	Yes	126000000	-	-	26208676	No			18038654	0	3662601	2.8803e+06	1.39748e+07
PAK	Pakistan	LMIC	ROSA	EMR	Blend	Yes	Preparatory transition	Yes	No	Yes	Yes	114957670	45686028	18712989	25000000	No			0	0			83125000
PHL	Philippines	LMIC	EAPRO	WPR	IBRD	Yes	Never eligible	Yes	No	No	No					No			0	0			0
SOM	Somalia	LIC	ESARO	EMR	IDA	Yes	Initial self-financing	Yes	Yes	Yes	Yes	26406593	13334053	5458292	13321811	Yes	2020-03-25	2023-12-24	0	0	4004032	3.1488e+06	7.48439e+06
TZA	Tanzania	LMIC	ESARO	AFR	IDA	Yes*	Preparatory transition	Yes	No	No	Yes	31615684	15707813	6421371	6356910	Yes	2022-07-18	2025-11-17	1.16671e+07	0			1.94258e+07
VNM	Vietnam	LMIC	EAPRO	WPR	IBRD	Yes*	Fully self-financing	Yes	No	No	No					No							0

## Sheet: CDS3
ISO Code	Country	CDS3 Approved	CDS3 Disbursed	Eligibility
AFG	Afghanistan	19502164		Yes
AGO	Angola	2900000		Yes
BRA	Brazil
CMR	Cameroon	19499752		Yes
TCD	Chad			Yes
PRK	DPRK			Yes
COD	DRC			Yes
ETH	Ethiopia			Yes
IND	India	5063202		Yes
IDN	Indonesia			Yes
MDG	Madagascar			Yes
MEX	Mexico			No
MOZ	Mozambique	12282775		Yes
MMR	Myanmar			Yes
NGA	Nigeria	27757554		Yes
PAK	Pakistan			Yes
PHL	Philippines			Yes
SOM	Somalia			Yes
TZA	Tanzania			Yes
VNM	Vietnam			Yes

## Sheet: Validation
Afghanistan
Angola
Brazil
Cameroon
Chad
DPRK
DRC
Ethiopia
India
Indonesia
Madagascar
Mexico
Mozambique
Myanmar
Nigeria
Pakistan
Philippines
Somalia
Tanzania
Vietnam
